# Supplementary material for: Transcriptome Analysis Reveals the Genetic Basis of the Resveratrol Biosynthesis Pathway in an Endophytic Fungus (Alternaria sp. MG1) Isolated from Vitis vinifera
Source: Front Microbiol. 2016 Aug 18;7:1257. doi: 10.3389/fmicb.2016.01257 (PMC4988973; doi:10.3389/fmicb.2016.01257)
Supplement: Supplementary file 1 [file DataSheet1.FASTA]

>c11303.graph_c0
GCCGGCACGCGGTGCATAGACCTCTGCTCCTTCAAGCTGACCTCCTCTCACCGTCTGCCCCATTTCTCGCACTCCTCAGGCAACTCCAAAACACCAACGTTGAGTTCGGTGACGACAATAGCCAGCTGATTCGTTTTTATTGGGTTGCGTGCAAGTGCTGATCGCTCCCGTCCGGTCGTTTACATATCCCCTTGGACTAGCGTCGCCCAGCCGCCTCTTCGCCGCGCGCTGATTCCCGGTTTCCTTCCCAGTTGTCCTGCGCAACCACCACTTTCGACATCACCACCGCTTTAGTCGCTCTCGACTGCCACTCGCTCACCCCACACTCACATTCACCCGCTCTCCGCCTGCTCTTCTTCACACCCAGGAACCGCAAACGGACCCTCTCCCCAACCACAACCTCGCGCCGCTGGTTTGGCCGACCTTCCTCCCCGGTACTCGTAAGGAGTACGCCCGCGCCTGAGGCAACTCGATTCCGCGCACCTAATACACCACCACCTCCACCCCAACAACTCCGCCCACCATGAAATTCTCCCTATCCAAGTCGCTGTTATGGCTCGCTGCCGTCGCCGCGCCGCTCGTCTCCGCTGAGCGTGTCATCGAATCCAAGTCGCTCAACCCGTGCATGTCCAACTCCAGCTTCTCCGCCACCCTCTTCAATGTCGCATTCACCCCCAGCAATCGCAGTCTGGGCTTCAACATCGAGGGAATCTCAAACATCGCCGGCAAGATCGAGGCCGACATTGAGCTGCTCGTATATGGATACTCTGCTATGAACCAGAAGCTCGACCCCTGCAGCCAGAAGGAGCTCGAGGGCATGTGCCCCATGAACGCTGGCCCGCTGACCATCAAATCCAACATCGACATTAGCCAGGACGTTATGAGTGTAATTCCAGGCATCGCATACACAATTCCAGATCTCGACGCTGTTGTACGAGTAAAGATTAGGGATGCAGAGTCGCATGTTCAACTGGCATGCGTTGAGGCAGAACTGTCAAACGGGCATTCAGTCGACCAAAAGGCTGTGGCATGGGTGACGGCTGTCATCGCAGGTCTGGGTCTCATGGCATCTGCTATCACCTCTGGACTGGGTCACTCCAACACCGCCGCGCACGTCGCAGCCAACGCCATGTCACTGTTCGGTTACTTCCAGGCACAGGCCTTCATCGGTCTCTGCGCTGTTCCTCTTCCCCCCATCGTCTCCGCCTGGACCCAGAACTTCCAATGGACCATGGGTATTATCCGCGTCCAGTTTCTCCAGGACATGGCAACATGGTACCAGCGTGCTACCGGCGGAAGCCCAACCACCTACCTCTCGCAGTTGTCGTACATCTCCGTCGAAGTACAAAAGAAGAGGAAGATGAGGCGTGCTCTCGACTTCACCACCGGGGCTGTCGGACGCCTCATGGCCCGTAGTAACGCTGCCGCCACCGAGGCACAGGCTGGTGGAGACCGTTTGGTTCTCCATGGCATCGAGCGTGTCGGTTTCAAGGCCAAGATTGAAACCACCAACATCTTCTTTACCGGATACACCTTCTTCGTCATCTTCGTCCTCTTCACAGTCATTGGCGTAGTCGCCTTCAAGTACATCTGCGAAGGTCTTGTCAAGGCTGGCAGGATGAAGAACGACAAGTTCGTTGACTTCCGCAATGGCTGGCAGACTGTACTCAAGGGCATCCTCTTCCGTGTTGTCCTCATTGGCTTCCCGCAGATGATGGTCTTGAGCTTCTGGGAACTGACCAAGCGTGATTCCGCTGGTCTGGTCGTTCTGGCTATTCTGTCCATGCTCACCATGATTGGCATCCTCGCCTGGGCTTCTTCAAAGGTTGTTCGAATCGCGCAACGCTCCATTGCTATGCACAAGAACCCTGCATACATTCTCTACTCAGACCCTGTCGCGCTCAACAAGTGGGGTTTCCTCTACGTCCAATTCAAGGCTGCCGCCTATTGGTTCATCATCCCATGGCTCGGATACCTCCTCATCAAGGCCATGTTCGTCGGTCTCTCCCAAGGCAGCTTCAAGACCCAGGCTATCGCACTTGTCCTCATCGAGGCTGTTCTGCTTGTTGGCGTATCAGTGCTTCGCCCATGGATGGACAAGAAGACCAACGGTTTCAACATTGCCATTGCTGCTGTCAACTTCCTTAGCGCTTTCTTCTTGTTGATGTTCACTGAGATCTTCAACCAGCCGGCCATCGTCACTGGTGTCATGGGTGTCATCTTCTTCATCATCAACGCCGCCTTTGCTCTGATTCTCCTTCTCATGCTTCTCGTCTCTTCCGGATTCGCCTTGTTCACCAAGAACCCCGATACCCGCTACCAGCCCATGCGCGACGACCGTGGCTCCTTCATCAAGTCGCAAACTCAGCTAACCACTGAGCTCGACGCACTCGGCGCGACTGCCCGTGGTGAGGGCAAGGGTACTCACCCTTACACTGGATCAAGGAGCCGTATTGACGACGAGGATGATTACTCCTCCGAAGAGCAGCGACAGATGGCTGCCAAGGAGGGTGGTTTCAACGAGCACTATGCGGCCGTACCACCACGAAGCCAAGGCAATGACGGAACTGTCTCACCGTCACCCCCATCCTTCTACGAGCGCCGAAGCCCAGCACCGTCATACCGCCCCGGCAGTAACGGTCAAGGCCAACCGCAGCAGTACCGCCAGAACAACAGCCCAAGCCCTTGGCAACGAGGCGCAGGATATGAACACTGACGCCAGAGCGAGCACGAGGAGCAGGTGGGCCAAATTATCGATTCGTACAAACGCTCCTCGGTCGCTCAGCAACAGCAACAACAAAATCAACAAAACAGATTCTGAGCTATCTATGCGTTTTGTGCATATTTTGGGCATCCATACCAATATACTGTAATCATCAATCGAAATGGGTTCACATGGCATCAGTGCAAATGGCGCGATCACACGATTACCCATCATGAAGCCGGCGTTTTACTTCGACCTCTCTGCATCCGGTTGGGCAGAGAGTTGTATCTTTGGGGTTTCCGTTGACTGATAGAGGGGCGACGTTACCTATATATCCATCTCGTATATATGTAGTCTTTCTCCGTCTGGCATATCATCGGCTTCTCCTTTCTCCTTGTGTCTGGGTCTCTTTTTCTCCTTTGTTAAATCGTGGGCGCATCGGGAGAACATTTACCAATTCCCTTCAGCGTTTCTGTTCGCATCATCGCACGCGCTGCCGGCGTGGGGCAGATAGTCAATGGATGGTGACTAGGAGAGTTGGGGATAGAGTAGCAGAGAAATCAATCCCTCAAGCATTCAAGTACTATCCATCTCCCCCTTTCACACCTACCATGCCCCTGATAAGAAGCAACATAATCTTATCAATATCTGAGAACCAAAGTATGGTCTACCCCTAAATACTCGTCTGATAACCTGCAGCATGAAGTTCGGTTTAGGCTCCACTCTTGTGCATGGCGGCTATTGAGGTTGATGGTCGGGCTGTCAAATTTCCCTTATCAGCGTTGACCATACCTAATTTGGGGGTACGTGATATCAACAGGTGCGAGGCTGGTATCCGGATTGAACTCTGGAGCGAACGGGTGGCTTGGAAATCGCCCGATGAGCAAGGTCGAGATGGTACAGTAGCCTGATAGCTCCCCCCACATGCAGCCATGTGTGCTCACCTAGCGCAATCTGCGAACTACACTTGCAGGTGATAAGCCCACGCCCGTTGTCCTAACCTTAGCTCGAAGCTTGAAGCCCAGCGACGTCAACAAAAATTACTTTATTGGCCTACCGGCATGTGCATCCGGGGTAGTTTATTCACGATGCTCGATGCTGCAAGCGCAGAAGAGGGGGTGTCGGCGCAGTTTCTCCAATTCGATGGCTAGAAAATCCAACGATGGTCACGATGCATGACGAATCTTTCGAGCGATGACACAGGCACGTCCACGATAAACGATGTCGAAGTTGGGAATTGATCAGTCTTCTCTCCGATGCTCGGCCGTGCGAAAAAACGCATCCCATCTCCACGTTACGCTGTCATATTTGCGGACGGAACGGCAGCCAAACGATACACCAGTGATTTGAGCCAACGATGTGCTAGCGATAACTCACGATAGCTCCACACTCGTTGCGAT
>c3074.graph_c0
GTCATCTTAGATGCTATGCCAAACATTGCTTCGAATTATCCAAAATCCTTATTTCCAATGCAAAACTCCCATGCCCGAATTTGTACTACCATCATATCCAAAGTAGTCGCGAAAACAGTTCGCGTGTGTATCATATTCATGTCCAACTCCTTCCGTTTCCTCAATCGCAGACAACGTCCCTCACTTCTACTGTCATCCCATGTTCCCCAGTGCAAGCCAAGCAAGCACCCCTGACACTACCAACAAGAGCAGCGCAACAACGAACATGGCGACGATTCTCTCGACCGAATACCGCACATCATCTGGTCTTGTCGCGTCTATACCCAGTTGGCTTTCCTCGTCTTCTGCAACTCGGGAGTCGTGCTGGCTGCTAGGTATGTATTGGATGAGTGTGTCGCGATATGATTGTCGGACTGCGATTGCGTATGACGGTGGTGCATCAGCTGGGTACAAGGCATCGTCAGATTGGATCGAGAACTCCGTTGATTGCGCGTACGTGTGCGTGGAGAGGAGATGTGCAAGAGGTACGTCGTCGGCGATTGGTGTGTGAGGTGGTGAGGTGTCTGTGTATGGTTGGTACACCAGACTGTGCTGAGAGTGCGGGTCATATGTGGGTGAAATGAGTTGATGACGCGTCGAGGATATGCCTTCTGTGGGTGTTGGGGGATCATCACGGTACGGCTCTTGGTCTGCGTAGGGAGGGGGCATGTGTGGTATCGTGGGTAGTGGTTTTATCGTCGCTGACGAGTCTGAGGAGCTTGGTGATGCATGTTGTGTGGGCGATGTGCTTCGCGTGAGTGCTGGAGAGTCGCCATGTAATCTAATAGTGTCCTCCATGACGAACCTCCAAAGTCACGATACCGTCTTTTTCTCAAATATCCCTTCAGTGCTGCCAAAAGAGCGTCCGATTTCCTCAAAGCACAACCTAAGAAGCTACCGTAACCTATATCATCAAGAGCCTGTTTGCCCTTATCAGTAAGAGGCTGGCTGCGACACGTATCACACAGCACAGTACAAAGAAGATTAGCAGTCGGAGCAGTCACAGTCACAGAACAGGATAGAGAAAGTGTACAAGGCAACTGCAACAGGCGCCCAAGGCCTTCCGCAGCAAGTGCGCAGTAGTCTATCGCGGCCCCCCATCAGATGGCTGGGGGGTAGCTATCTGCCATGGCATGGATCCGCGTAGTTGAGA
>c10002.graph_c0
GATTCTACAAGTATCGCGACTTTGTCTAGTGCCAAAGGCATATTCTTAACATCATGGTGAACGCCCCCGAAAACGAGAAGGCCAAGCGCTACATACAGCAATTGGATGAAGCAAGATGCGCTGGGCGATGGACCGACGTCCCTGAGCTATGTCGCAAGGTCGAGAAGCATGCGCCGCACCGACGATGCCTCACCCTCACAGCGCGATCCGACGCCCAAATAGCCACCCATAGTTCCCAAAGGCCCTCGACGGCCTCCTCTACCGCGTCTACCGGCGACCTGTCAAATATCATACCCACACTACTCGCTACAATCGAAGAAGATGGCACACAAGGTCAAGACACCTTCCAGGCCAACGTCTGCCTGGCTTGGGCTCACTACGTACTGGGCGAGCCAGGACAGGCAGTTGCACGGCTACCGCAAGACTTTGGGGCAATGGCGACCCAGCTGTCCGGGGAGTCAGGCACACTAAGCGGCTGGTCAAAGGTCTGTCTGGTCAAGGGCACATATCTGAAGGGCTCTGGGCTCGAGAAGACAGGCGCCATAGACGAGGCAGTCACGACCTATTCGTCCATGATACCTTGGCTATCCTCGAACACCACCCCAAACACTGAATCAGCCCAGTTCAAAATGTGGGGCGAACAGTCTCTCGTCCGCCTCTGCCGGCTCTCTGATCAGTCCGCGGGCACCAGCGAGAAGATCAACGCGTCCGATGCTCTCCGTACCTACCGCTACTGGGCAAAGTTCTGGGATGCAACCTCCAAGAATGCTGCGTCAGACACCGGCAGCTCAGCACTATACCGACGATTAGCATGGAAGGCATACTATGACTCGCTGTCCACGATCCTCCGTTACGACCTAGCCTACAAACCTGATTCGACACCTATCATCCAAGAGAAGCCAACACCAACCGCCCAGTCCGACGCACGTCTACGGCAAAGAGCAGAACTGAAACGAGTAGAGGCTGTCTACGAGAACTTGTTGATAAGGGAGACCAAGTTCCCCAAAGCTAGTGAGACCAACCACGAAGTCGAAGCGTGGGTAGACTCTGTCATGGACAACTGGCGCCTTCTATGTGGTCCTAGCTGGAGTAACGATGATCTGGGCGAAGGTGGAAAGGAGGGTGTCGCACGAGGTGTTCTTGATATCCTCTACCGAGCGGCCACCAAGACATACCATTCTACGCAGATCTTGCGCAACCTTTTCGTTGTCCACGCGTCCCTCGCCGAGCCTGAACTGGCATACAAAGCTTACGATTCGTATGTCGAGATTATCACACGCAACAAGGACCGATCAGAAAAGTCAGGCGAAGTGGAGGCGGGCATTGACGACGATAGTACCGTTATGAGGACATCCGCCGAGGCAATCAGGATGCTCTGTCGTTGGGGGTCTAGGCACGATGCTGAGCGGGCTCTTGAGATTAGCCACAGTATCGAGCACTGGCTTGAACAGGCGGATCACCTCAGGTCAATGTCCGATGCCGGCTCTGTCGCCTCTTCCGAGTCCGTGGTTGAACCTACAGCTCTAGCTGCTGCTTACTGTGCCATCGGTGTCAGTCAGGCGCACTGGGCACGACTGACATACGAAGTTGAGGCGCGTGCGAAGATCCAGGCCAAAGCTATACAATACCTAAGGAAGTCATTGTCACCGAGTCTGGGCGACGAACACAACGTGGAAGCCCTATACGCACTGGCTTTGGTTCTAGCAGAGACACGAGATATCCCTGGAGCCATCAAGGTTGCCAAACGTGCACTTTCTCCAGCGACAAAGGGTACGACTATTAGTACAGATGGAGTCATTTCTGGTGGCATTCCGACTGAGTTTGGACGCGAAAGAAAGCTAATACCCGTATGGCACCTTCTCGGTCTACTTCTCACATCGCGATCCGAGTTTTCCGCTGCTGAGAAGGCATGCGAGGCAGCTTTCGAGCAGTTCGGTGATCCTGCTATCCTTTTCGGTCGTGATTCGGGCGCTTTCCGAAGCGAACACCTCAACCAAGCTGCTGGGCAAGACACGCTCGAATCAGGTGTTGTAGATCGTATGGAACGCTTCGAGAAGAGCAACATACTGCAGATTAAGATGACGCAGCTGTCTTTGCTCGAGATCACCGATGGCGCCACCGCCGCAGTAGACGGGTGTGACGAACTTCTTGCGTTATATGGCAGACTGTTCGGTGACCCGGCAACTGACAAAGTCAAGCCCGCACCCGAACCGGCAGCACTGGCGCCCCCAAAAAGTGCTGTGGGAGCTGGTCGAGGAAGTATTTTCCGCGGACGAGGATCAGTCAGGACAACTCAGCAAGAGACCGTCCCTCGGAATACATCTGCGGTCAGCGGGAACACAGCTACGACGAATCCAGAAGTGCCTCCGGCGATTCAAGTTACCGACGACAAAGGTGCAGATCATGCTAACGGTCACCACCGTCACCATCTATTCCATCACCACAAACAGAATGATGGTCACGCAAGTAAAGATCCTACATCAGAGGTACCACCGCTTCCAGAAATTCCTACAAATGGCACGCCCTCAAAGTCTCCTCACCCAACTTCCGTTTCTAGTCTCCCAAGGAAATCTATAGAAAGTGGTGAACGACCGTTGCGAGATATTCCTCACAACCTTGATCATGCCGCCCCACCACTAGGTCACGAACATCCTCCTAGACAAGACACCCGCCTACCTTCTCGCCTCCCACATGCAAATTACATTCCTGCGGATCCTTACTTCTCCAAAATCCAAGAGCGTCGCCAGAAAGTTTCCTTGTTGGTCAGCATATGGATCTTTATCTCTGGGTTGTACGCAAGGGCGCACATGTTCCAGGATGGCCGTGAGGCTGTCGCGGAGGCATTGAAGCTGGTGGAAGCATTTGAGGCAGAGGTATCATTGGAATCCTCAACAGCCAAGGCGCTCGCTGAAAAAGGATGGGGTGGTGGTAAGAGTGTTGAAGAGCTGTGGGCTGACGTGTTCGCTGCTCGCGCAGAACAGCTCGTAGCCCAGTCGCTGAAGCATGAAGCTCGCGTAGACTTTGAGCGCGCTCTACAACATTTCCCCGACCATCCTGAGGCTATCGTCGGCTTGTCGAACATCCTCTTGGACATCTACACCGAGGCGATACCACTGGAGCCTGCCAATGCCGACGGTGTCGTGCATCCTTTACCACCATCGGCATCTCCCGACCAACCAAGCATAACCAAATCGAAGACACAATATCTGACCTCGCACACGCCATCAGTAGAGAACCAGCTCTCCTCCCCAGAGCTTACCCGTCTTGCCGCGCGAGACCGTGCATACGGTCTACTGTCCACACTCACCAAGCTTGGTGCTGGCTGGGACTACTCCGAGGCATGGTATGCGATGGCTAGGGCATACGAGGAAAGTGGGCAGATCGAAAAGACGAAGGATGTGCTCTGGTGGTGTGTTGAACTTGAGGATACGCATCCGGTGCGAAGCTGGAAGGTGGTTACTACGGGTGGGTTTGTGTTGTGATTAGTTTAAGATGGTTGTACGTAGTTGGGTCGAGAGTATAGCCTAATACTTGATACGTGTATCTCCTTATTATATCTTGAATGACATTGCAGTATGTTGGGTATTAACCGAGTCGCTACCCTCATCATGTCGTACAGACGTTTCTATATCCATGTACATGGTCGAATGCTCTCA
>c12933.graph_c0
GCGGTAAGACTACAAGTGGAAATATATGAGGGGTATCTTAAGGATTATAAAACGAGAAAGACTGCTTCAGCAGGAACTCGATCTGCGCCACAGTGAAAGGTAGGCATTCATCATAAGACGCAAGGATGAACCACTCAATCGAGAGGGAAACCAAACTTACGGCATCACCGGAATCTTTGTAACCCAGTCCTCCATTACCCAGCCGTTATCTTTATATAACTTCTGCAAGTTTGATCGAAATTGCGCTGCTTTCGTAACAATCTCTGCGACATTCCGTTCGCGCAAACATCCACCCAGCGGACGAGACGAATTAGGCTTGCAATACGTTGTGAAGATCTTCTCGAAAACTTGTGGACCAGCATAACGCTTCAAGCCGTCGAGTAAAGCGGTCTCTTCTTGTTCAGTCCATTCTTGGCTGTCGTCCAATGTCGAAGCTTGACGATGTGGAGGAGCAGACCGAGATGTAAAGACCGGCAGCCGCTCGAAAACGACACCGTTAGCGTCTTTTTCTTCCAAGTCTTCGAGCTTTGTGATGGCCAACTTCAATCTTCTACGCGGATCAGTTTCACAGAGCATGCGCTTGATATGTAGATCCTGCCAACGTTTCCACCGCTGCGTTTGCGCCTCGAGAGACATGGTCTTGCGGTCTTCCTCCTCTTTCTGCTCTTTCATCTTGCGATCGAGTTCTGCTTGCTGCTTGCGATGTTGTTCCGTAGCTTCAAGCCTACTCAGACATCTGCGATATGTCTTGTCTACGTGTCGAAGATGTGCAATGAGACTGATATCCACGTCTTTAATCATTCTATCACCCTTGAAGTGCTTGGGAACAAAGACATTCCAGTCCGCAATCGTGTCTTTAAACGCCAGTATCTGGCGTATTAAGGGTGACAGTATCCGCAAAGCGCCTAGTGAGTCGGCCACTGCACCGTCGTTCTCGTCTAGCCAAATATATAGTGCTTCGAGGTATAGTATGACAGCACGGAAGACATGGCCGTACGCGTCACCTTTGAAGGCGCGCTGGTCTTCCTCTTTGACACGAGCGTTGATCTTCCTAAGCAT
>c19684.graph_c0
TAGCACTATCACTCAGGTCGAAGTACCACAAGTACTATGATAGGAAACTGTTGTGCGTTTACTGCCAGAGTCCACCAAGCTTCCATGTTAAGAGAACCTTTCGACCATAGAAACATATATCATGTGACTGAACCTTCACCACTACCAAGCGGAGATTGAACAACATCTGGGCTCGCTTGCGTACAGGGTACGAACAGAATTCTCCAAAGACTTGGAGAACTTCGCCAAGCGTTTACGCAAAGACCATGCCCTGCCGTTGTGGGAAGCGGAGCTATATCAGCTCCGCATATAGCCTATGTACCTCG
>c10249.graph_c0
AAACGACTCTCCGCCCACCAGCCCCCCGCGCGCCATTGAAGACGAACACCATCGAGGGCCGCCACTATGACCATCACCGATACCATCAAGCATGCCGTCGGCCTTGACGGCGAGCCGAGGAAGGCTACCCGTGAGGAAATGAGCGCCGCCAAACTACCACTGGCCTACCGAGACTCATGCGCACATCTTCTTATCCCCTTGAACCGGTGTCGGTACGAGGAGTACTACCTACCATGGAAGTGCGAGAACGAGAGACATTCCTACGAAAAGTGCCAATATGACGAGTTCAAGGAGCGAGTAAAGAAGATGGACGAGCTGAGGGCAGCCAAGAACGGACAGCGAAGCAACTAGGTTTCATTATGCGGAAATGGCAGATCGTCATGTCAGTCACGAGCGGAGAACGCTGCATGTGTATATCAAAGCAGCAACAACTACGAGCCATCAATTTCGAGCCATGGCAGACGAGTGACGTCCACGTGTTGTGGAGAACGACAGGCAATGAAAGCAAGAGGACCACAGCGCTGACTTGAACACAAAGCTTCAATAGTTGGACAGCCTATTTTGAATGCTCACTCGCTGCCTTGCTAGATATCTACCTCCCTCGCTGTGAACGCTAAATCTATCCGATCTACAACTTCGCCTTGGTATCTTCCAATGCAGCCTTGTCTCTCAACTGCCTTCGCATAATCTTTCCAGACGGATTCTTCGGAATCGCATCTATGAAGTTCACGCCTCCTTCCAACCGCTTGTGTCTGGAGACGCGCTCAGCCAGCCAGTTCTTGATCTTCTCCGCGGTTTCTGGAGTCGCACTTTCCTGCGACTGAGGCACAATGTACGCGCGAGGCAGTTCATCACCGTTAGCTGTAATACCGATAACGGCAGCATCTTGCACGTCCGGATGATCAAGCAGTAGCGCCTCCAACTCTGCTGGCGCGACCTGTAGACCCTTCACCTTGATCAATTCCTTCTTCCTGTCCACAATGAAGAAGTGGTTGTTCTTGTCCACGTATGCCACATCTCCTGTCTTCAGCCATCGGTCTTCTGTCATAGTCTCCTTCGTCGCATCAGGCTTGTTCCAATATCCCTTCATGATATTCGGCCCGCGAACCCAGATTTCGCCTCTCTCGCCTTGTGGCGCTTCGACCTTGCCGTCATCGTCCAATACAATCTTCGCCTCGCAGTTTGCCAGAATCTCACCGACCGAGAAGCTATCAGAGTAGATCGAAGGATGGAACGTAGTTGCTGCACATGTGACCTCCGTCATACCGTAGCCTTGCTTAACGTTGACTTGCCCATTCGGCCATATACTTTCGAATTCCCGAATGACTTCTCGACCGAGAGGAGCGGCGCCGGACGATACACCAGTCACAGAACTCAGATCAAACTTCTTCGTCGCTGGGTGTTTGGCCATGGCCACTACGACCGGCGGCACCAACACCATGTCACTAATATGGTACTTCTGCACATTCTGCAGCATCTCTAGGAAGTCGAACTTGGGCATCATGTAGACCGGTACGCGTTGCTTGACAGCGCCGAAGCAGAAGATGGCTTGTGCCATAGCGTGGTACATGGGGAGAAAGCAGAGATACCTCTTCTTCTTCAGCTTCTCCTTGTAGTCCGGTGCGGTGGCTTGAATGTGAATTTGTTGGCTGGTGTTTGCGACATAGTTCTTGTGCGTTATCATGACGCCTTTCGCAACACCAGTCGTTCCCGACGAGTAGTTGAGCGCTACTACTCGGTCGAGTTCTTCTGGTGTTTGTAGATTGGGCCAAGAGTAAGCGCTACCGCGTTCTGGGGTGTCGAGAAGTTCAGTCCAATGGCGAATATGTCCCAATTCGGTACTCTTCTCCACTTTCCGACCCTCAAACGTCGCTAGGCCATCGTCAAAGATGAAGACGCGCTCAGCGCCCATGCCCGCTTCTTTTGCAGCTGCGATTCCCGTGTCCAGACTGCCCTCTGCGCATATCATAAAGCGTGCTCCGCTGTCTTTCAATTGGTACGCTAGCTCTCGAGCAATGTAGGTCGGGTTTGCACCTGTGAAAACGCCCTCTGCCATGATGACACCTAGGACTACTATTGGGAAGAACAGCGTATTTCCTGAGTACAGCAATACGCGATCACCTGGTTGCAGACCCGCGCGTCGCAAACCTGAAGCCAGACGTTGCGCATCGTGCCGCAATCTGTGCAATGTAATGTTGTACTTGTCGGGTTCGCTTGCAGAAAGGTAGAGTGGAGTCTTCGGTAGTTCTGCAGTTGGAGAGTCGAAGATGTACGTTGGTAGGGAAACGCTAGGTATAGGGAACGACCAGCGAGACTTGATGACCATCTTTGCGGTTCGATTTGTTGAATGCTAGGGAGGAAGTAATGCTGTCGAATATTTGGTGAGGGCGCAGCACTTTGAATCACCTAAAATGTGGTCTTATTGTTCTTGGTCCTCGGCCGATTGATCCCTTGGACACCGAGCTTGTTGCTGTATCCCTTCCTGAATTCCTGCGGAGTCGGAAGGAGTAGGCGTGGGTCCAGTATAATACTCGCCTTGTAAACGTTATCGTGGCGTTGGATTGAGATGAGAACGTCGCAGGAGGGAAGTTACAACGCGCTGCATCATGTAGTCTATCCAATACCCACCGGTTTAAACATGCCCCGAGGCATCCATATCTGCACAGACAGCACG
>c10697.graph_c0
CCTTGTGCAGAAAGAAGCCGAAGCTGGTCGCCACACACATTACCACATCCGTTGTCAACATGACAAACAAATCTTTGTCGATCATCAAATGCAGAATTTCTGCATCCCCAAATACGGAGCCCTTGGTCCTGTAGTTTTTTGCTGCTATTCGCGCAAGCAGCAGAGCCATCGCGATCCAGAATAACGTGAAAAACCCATGGAATGGAGAATGCGCAGCGGAAGCATTTTGTCGGTCGAATGTGGTGAACTGTTGCGTAAAGACGAGATCCCTTGGCTTGCCTTTGAGTTTTCCGCTCAGTTTCTCGGCCTCTCGCCGCAGCCCGGACTGCAAAACCTCTTGGAAAACTGGATCTTTTGCCGTGAAGGTATACTCGCCCTTTTTGCCTGATTGCTCTAGCACAACTTGGATACTCTTTCTCCTGCTTCCTGGCTTTTCGACCAACTGCGTTTCTGAACCGCTGTCATCGGACGGAATAGCTGTGGTGCTTTGACTTCGTGACTCTCCTGCGTGCTCATCATCTTGAGATTTCAAATTCGTTGCGCCGTCCACGTCCAAGGTTTCCGATGCAGCGTTGGCCGTCCACGTATCCTGACTGCTGAGTGGCGGTCGCGTCGAGAGTCCCTGCAGTACGTGTGTCATTGCCGATCCCTCATGCGTCTGCGGTGTCAGATGGGTGCCTTGGCTTCCTAACTTTGATGTCGCGTTGTTTATGGTTCGATGGTTGGCTTATTGATGAACGGAAGCCTGGCGATATATACTGTCTGGCTGATGTCGATCTGGACGTTTGTGGCTGTCAAAACGAAGCTGTGGCACGGGTCCCTTGTAACGGAATCATCGGAACGGGCGGACTTTGCGAATTCACGACCAGATGTAAGACGACAGGCAGGTTTTGGTGAGACAAATCAAGACAGCTGACAGATTGTCTCCGAGAGAACCGGTACCCGTCAATAGCAGCTGCTGGGAAGTGGCTTTCATATTTTAATCAAAGATGAAGATGTACATGATGTAATGCCGAGCCCTGCGTCGCGGAAGCTCATCCGCTCGCGTGTCCGCCACGTCACGTGTTTCTCCAGCCACCTCGCCGTCCCTGGGGGGGCGCCTTGACTTCG
>c2378.graph_c0
GGTAGATTTTGAAGCTATGCATCTACACAAACAGTATATTATTGCGTGTTGTTGTCTCTTACAGCTTGCTGCCTGCTTGTCTCCTCTTTTCCTTCTCCTTGTCTCTCAGTAGCCGCCGTAGAATCTTTCCTGATGGCGACTTCGGTATCTCGTCGATGAACTCAATACCACCACTGATCCACTTGTATCGCGCCTTGTGTTCTTCAACGTGCTTCTGAATCTCGCGCGCGAGGATACGGTCATTTTCTTCCAAGCCGACTGATGGCGATTTGACGACAAAGGCTTTTGGTACTTCTCCAGTCTTCTCATTAGGGATCTGGATGACGGCGCAGTCATTCACAGCGGGATGCGTCAGGAGATGTGCTTCAAGCTCCGCAGGTGCAACTTGGTGGCCTTGAACCTTGATGAGTTCCTTGATGCGATCGACGATGAAGACATGTTCGTGACCGTTTGGTCCCTTTTTGAAAACAGCTTCATCTCCGGTACGCATATACCCATCTTGGAAAGTCTCTTTGTTGGCTTTGTCATTGTTCAGATAACCTAGCACGACTGAAGGCGACTTGACCAGCAGCTCGCCAGGCTGGTCATAACCGGTGATCTCAGTACCTTCGATGGTGACAATCTTACACTGGATGCTGGGGAGTAGGGAGCCAGAAGATCCGAACCAGATGTCGTCAGGGGAAGACGAAGAAACAACGGTACACGTCTCTGTGAGGCCGTATCCTTGTCTAATCTTCCAGGTGGGGAATATCTTCGCTAGATCCTCTGCCGTCTCTTGTCCTAAGGGTGCGGCACCAGTAAAGATCGACCACACGGAGCTGAGATCGTATTTGTCTAGTAGGGGCTTGTTCTTGGTCATCAAGATGATGATAGGTGGAACCAAAAACAACGAGTTGATCTTGTAGTCTTGAATCGCCTGGAGAGTCGATGCAAACTCGAACTTGGGGAGAACCACCACACCATCTCCACGGTAGACGTTCGCATGGCAGATGACAACCAAGCCATAGATATGTGACATGGGCAAAAGACCGAGGGCGATCTCAGTATAGTCTGACTGGTTGCGCACATCGTTGATGATGGTATCTCTGAATGGCTTCTCGTAAGTGCAAATTTGCATTGTGTTGGCAATGACATTTCTGTGTGAGATCATGACACCTTTGGGTAGACCAGAGGTACCGCTGGAATAGCAAAGGAACGCCGTTCGCAGAGCACCATCGCCCTTCTCCCAATTTAACTTTGGCAGACGATCAAGCTTCTGGCCCTCACGAATGAGGTCGTCTACTGTCTTAAGCCCTTGTGGTGTCTTCTTTCCAGCGAACGATTCCGGCACTTCCAATATGTAGATGCGATTCTCGGGGATGCCACTCTTCTTCGCTGCTAGTCGCGCAGTCTCCAATAGGGGAACACAGGTGAAGAGGGCTTTTGCGCCTGAGTTCTTCAATTGGTACTCGAGTTCGGCGGCGCTGTATGCGGCATTGGCGGGTGATTGGATGCCGCCCAAACGATGCGTGGCCCATGCCAACGGGAGCGTATCGATCGTGTTGACGGAGAAGACAGCAATGACTTTGTCCCACTCGGTTGCCTCGTTTGGATGGAAGCCGAGCTCTTTTGACAGACCCCGGGCAAGATAGTCAACACGGTCGCGCATGTCCAAACATGTGTAAGCCTTTCCGGTCAGTCCGCAGATGAAGGGTTTATTCGAGTAGCCAAGCGGATGACGGCCATAATGCTCATCTAGCATAAAGTCGCAGATGGGAATCGAATCTGGCGGGTCGAAGGGAAGCTGCGGCACCCATGAAGGAGGATGGAAAGGCATATTGGATCGTGTATATGGTAAGCCGCGAATTGGCGATGC
>c8997.graph_c0
GATAGTCATACGAATGGACAAGAATACAGATGGTAAGGGAACGGTAGTTCCTGATATACATTGTACATTCCAAGGTAAAGGCAGTCCCAAGGTAAAGGCGGTCTACAACTTCGCCTTGGTCTTAGCATCCTCCTCTTCTTGCGCCTTCACCTTGAGCATCCGTCTGAGGATCTTTCCGCTTACAGATTTGGGAATCTCGTCGACCCACCTCACTCCGCCGCGTAGTCTCTTGTGATGCGCGACCTTTGCGCTCAGCCAGTCTATGATCTCCTTTGCATCTTCATCGGTCTTGCCAAGCCCATCCTTGGGTACGATGTAGGCGCGCGGCAGTTCAGAGGCATCATCCTTCGAATACACTCCAATCACAGCTACGTCGTTGATCTTGGGGTGCGAGACCAAGATACCCTCCAATTCCGCAGGTGGTACCTGGAATCCCTTGTACTTGATGAGTTCCTTTACGCGGTCGGTAATGAAGAAGTTTCCGTCCTTGTCTTGGTATCCAACGTCGCCTGTCTTGAAGTACCCATCTGCTGTCTTCGCATGCGCAGTTCCCTCAGGATTGTTCAGATAGCCCTTGAAGACGTTTGGGCCCTTGATCCACAATTCGCCAACCTCCCCAACTGCCATCTCCTTCTCCTCTGCAGACATGTATTTTGCTGTCTGGTAGGGCAGAAGTTTGCCTACGGATCCGATGGTCTTGTTCCAATCCTCCCATGGTTGAGTATGTGTTGTGGGGCTAGTTTCTGACAAACCGTATCCTTGCTTAACTGGAATCTTCAATCTATCATGGACTGCATCTACGAGCTCCCTAGTCAAAGGCGCTGCGCCAGAGTTCATCATCCTGATTGAGCTCAGGTCGTAATTCGATACCAAAGGATGTTTGCTGAGGAGTAGAACGATCGGCGGTACTACGTAAGCAAATGTAATCTTGAGCTCTTGAATGAACTTGCAGAAGTCCTCCAGGTCAAATTTTGGCATCACAACAAGTTGGAGCCCAGAGTACAAGCTCTGGTGGATCAGGCAAGTCAGGCCGTAGATGTGGAAGAACGGCAGGAAAGCCAGAAGTTTATCACCTTCACCAGTTGGTCCACCAGTTGGCTGCAGTTTACCAGCCTCCGCAGCTTTGATCATCATTGTGTTGGAGACGATGTTGCGATGGGTCAGCATTACACCCTTAGGATGACCTGTAGTTCCACTAGAGTACACCAAAAACGCCAGGTCTTCTGACGGGTTGGTGGCCTTTGTTCTTCGCCATCTCGATGTTCCAGCTGTGTTAACGATGCTAGTGAAATGCTTCACTTTGTAAGACGGATCTTTCTGATCACCCATTACGATCACGCGATCAAGAGGGATGCCAACTTGCTTCGCAGCCTCTTGCGCATTCTTGATGTAAGGAAGCTGGGTCACCAAAGCCTTCGCTCCGGAATCCTTGAGTTGGAACGCAAGTTCCTCAACAGTGTAGTTTGGGTTCGCTGGAGAGAGAATACCTCCTGCCCAGTGACAACCCCATGTTATTGCAGGCGTGTCGATACAGTTGGGCGTGTACAAGGCGAGAACGTCGCCTTTTTGCCACTCCCAGAGTGACTTCAGCCCTTTGCCAAATGTGATGGCTGTATCTCGAACTTGGGCATAGGTGTAAGAACGCTTGGTGTACGGGTCGAAGTAGATTACTTTGTCATCGGCATATGGCCTGTCCTTCCTTTCGAAGAGAAACGCCCAGAGATCCACATCTGGAATTGGCAAGTCAGGGTACAGGCTCTTTGAAGGCATTTTAGCGGTTGATGATCGACGTGGTGATGGTAATTAATATCCGGCCAAGAGATCTTATGGAGAGAGCGGAGTGGAAGTAGAAGGATGCCAGAACAAGATGACGGACATAGC
>c2437.graph_c0
TTGCATATTCTCGCCACAACCAAGGGACGTTACGATGGACCTGTTATAGCTTCGCCTTGCTACCACTTTGAACGCGTGCATGATATCTGTCCCTCATCTCTCGCCTCAACATCTTCCCCGAAGGGGTTCTAGGTATTGAATCAACAACCTCAACACCACCAGTCAGCCACTTGTGTCGACTCAAGCGTCCTTCGACCCACTGATGTAGCTTCTTTACGACGATATCCTTGCCCTGTTTCCCTCCCTCGTTCGTGAGTACGATCCATGCTCTGACAAACAAGGACCCATCGCCACGACCATTATCGACGCCAGCTACGCATGCATCGCGCACAAGACCCTCCGGATGGTCCAGCAACGTATCCTCCACCTCCGTGGCAGCAACTTGCAGACCTTTGACTTTGATCATCTCTTTTAGGCGATCGAGGTAGTGAATACGGTCATACTTGTCGCGCATGACAAGATCTCCAGTGCGTAGCCAGCCCGGTTCGGTGAACATATCCGCCGTGGCTTTGGCTTCTCTGAAGTAACCGGGCGTGACAACTGGTCCACGTACCCAGAGCTCACCCTTCTCACCCTTGGCTACGTCTTTGAGTGTGTCAGGGTCCACAATACGAGCCTGTATACCTGGGAGCAGATATCCAATCGTGCCAGACAGCGCAGGCTCTAAGCCAAAGATCCCATTCGCACCCGAACTAGCGATACTGGCTGCTTCACTGAGGCCATAGCCACTTGGTACTGGTATCTCTGCACCCTGTGGTAGCTTCTTGGCCAGCTGATGTGCGACATCTGGTGGCAGATACGCAGCACCGCTAGATGCGACGACCACAGAGCTTAGGTCATATTTCTCAGTCAATGAGCTTTGAGCAAGCTGACGGACTAGAGGTGGGACGAGTGGAAGATGTGTAATCTTGTACTTCTGTATGCTCTTCAAAGCAAGCTCGAGGTCCCATTTTGGAAGGATGACGGAGGTCTGCTTGATTAGATTGAGACGAAGGATCCACAGGATCATCCCGTATGAGTGATACATCGGGACAACACCGAGTAAAGTGACGGGCGTCAACGGTTCGTCTCCTGTGAAGCGCGCAACTTGTACACCGGTATGGAGCGTTTGCATCCCAGAAGAGTAGCCATTCCTATGCGTGATCATCATTGCTTTGGGCAAGCCGGAAGTTCCTGAAGATTGAAACAGGTATGCCATACGGTTTCCGCCAAGCAGCTTCCGCTTTTGTTCTGGCAAATTGAACCCTTCTCTTACAAGCGATTCAATAGTACGATGACCTGATACGTGGTCTAATTGAGGATTATCGCTCAGTACGATGACCTTTTGAGGATTCAACTTGAGCTTCAGAGATAGATTGTCGCCCTCGCCAGATCCCAACTTGAGCGCTTCACTCAACACCGGGAGCAACGTCTCATGACACATGATGCTCGTAATTTGCATTTTTCTCAATACCCACCATAATTCGTAGGGCGTACTCGCTGGACTGATCCCGCCGAAGACCAGCTCTGATCGGAAACATGCG
>c2293.graph_c0
TTGGGTACCGAGAAGGATGAGACACATCGATGCAAGCATTGGACTAGCATCCGAAAAACATCAGGTGCACTGCGCTATCGCAGGAGGAGGGCAGACCCTGAAGATTTGGCATTCCTTGCTTACAGTTCTGGAACCACGGGACTACCAAAGGGTGTTATGCTTAGCCATCGAAATATCGTCGCAGATCTACTCCTGGCACAGGGAGCAGTCGGAAACTGGTATTCGTCAGCAAACGACAAGTTTCTCGGAGTACTCCCGTTCTTCCACATATACGGTATGTTGCAAGTGCTTTCCGAAGTAGAATCTAACAAAGATAGGTCTTACCGGCTTGGTGCACCAAACATTACATCGCGGTATCGAGCTTGTAGTAATGCCTGCTTTTGACATGGAAATCTTTCTGCGAACGATACAAGAGCACAAAATCACGTTCATCTACGTTGCACCCCCAGTCATCGTGCGTTTATCTAGAGATAAGATGGTAGACAAGTACGACCTCTCGTCAGTCAAGATGATAACGAGCGGCGCGGCTCCACTGACCAAAGAGCTGGTCGACGCTGTGCACAAAAGGCTGAAGCTTAAGATCAACCAAGCTTATGGTCTGAGTGAAACAAGTCCAATGACACATACCCAGCCATGGGATGAGTGGTACAGTTCTGTGGGAAGCGTAGGAAAGATGTTCCCAAACATGCAAGCAAAGTATATTTCAGCCGACGGCAAAGAACTCGGTCCCGGCGAAGCAGGCGAACTCTGGCTCAGCGGCCCCAACATCTTCAAAGGATATTGGAAGAACGAGTCGGCGACCAAAGAGGCTATCACATCTGATGGATTCTTCAAAACGGGTGACATCGGCTTTCAGGACGAACAGCATAATTTCTACATCACTGATCGAGTCAAAGAGTTGATCAAATACAAGGGCTTCCAAGTGCCACCCGCTGAACTCGAAGGAAAGCTTATGGAGAGCGAACTTGTAGATGACGCAGCGGTTATTGGGGTCAACGACGAGCAACAGCATACAGAAGTTCCCAGGGCGTATGTCGTGGCCTCGCAGGCTAGCCACGCTGGTGCTGGAGAGGCCGAAGCTAGGGCTATAGTGGACTGGATGGACAAGAAGGTAGCGAACCACAAGCGACTAAGAGGTGGTATTGTGTTTATCCAAGAGATACCGAAGAGTGCGAGTGGGAAGATTCTGAGACGAGTACTCAAGGAGAGAAGCAAAGATGATGTACCCTTGGGTGTAGTCTCCAAGCCGAAGCTGTGAG
>c2736.graph_c0
GACGGAAGTCACCTGCGGAGCCATACATGTGCCAGGAGGTACCGTAGACGACTCTGGAAGTGTGGGTCAACTGGACCCAAATTGCGAATGCATGCTTCTTGACGACGATGGCAACGAAGTCCCCGAAGGACAACCAGGCGAGCTCCATGTCCGCGGTCCCAACATATGTCTCGGCTACTGGCGAAATCCAACCGCGACTAAAGAGTCCATATCCCCAGATGGATGGCTCAAATCTGGTGATGTTGCCGTGGTAAAAAATGGATGGTTTTGGATAGTCGATAGGAAGAAGGAACTCATCAAAGTGAACGCCCTCCAAGTCGCACCCGCAGAACTTGAAGCCGTGCTCCTCGAGTTCGACCCCGTTGCCGACGCAGCTGCCGTTGGCATCACGCTTGATGGTCAAGAATGGCCGAGGGCTTATGTGGCGCTCAAGGACGAGTACAAGGGCAAGACTACGGCGGAGGATATCCATGCGCATATGAAGATCAAGGTTGCGAAACACAAACAGCTTGTTGGCGGAATCACGTTTGTGGATGAGGTGCCCAAGTTGCAGAGTGGGAAGATTATGAGGAAGGTTGTTAAGGAGTGGGCGAAAAGAGATGCTGAGAAGATGGGTAAAGCTAGGTTGTAGACAGCGCTCAAATGCCCAACTAAGGGGCCAATT
>c13454.graph_c0
AGAGAAGCATGCAATCACGGATCTAACGCTCGTGCCCCCGCAGGTAACCAGTATGCTAGCAGTCCCGTTGACCAAAGCAGAGAAAAGGAGGATGTTGGCAAGTGTGCGTTGGGCGGTAGGCGGGGCCGCACATCTCGACGCTACCACCCAGAAACGCTTCCAAGACCTACTTCCACCGGGATCACCATTTACACAGATCTGGGGAATGACAGAGGTGAGCTGTTTCGGGTCCATCTTTCCTTGGCCTGAGATAGATGACACAGCCAGTGTGGGAAAATTTCTGTCGAACCTGGATGTGAAGTTGCTGGATGATGACGGAAAGGACATCACGAACTATGATGTGAGGGGTGAGCTGGCGGTGAGAGGGCCAACTATCACGACCGGATATGTTGGTGTGGCGCGAGAGCGAGACTTTGATAGCGAAGGCTACTTCAGGACAGGAGATGTGCTGTATTGTGATAGCAGGACTAGACTGTGGTACATTGTTGATCGAAAGAAGGAGCTCATTAAGGTCCGCGGCTTTCAGGTCGCGCCGGCGGAGCTAGAGGGAGTGATTTTGGAATGTCCGGGAGTGGCAGATGTCGCTGTCATCGGTGTCAACGGAGGTGTCGGTAACGAGGAGGTACCTAGAGCATATGTCGTCAAAGGGAAAGATGAAGAGCTAACGGAGCAACAAATCAAGAGCTGGGTCGAGGCAAAGCTGGCAAAGTACAAAAGACTCGATGGCGGCGTGGTTTTCGTGCCGGCTATACCGAAAAGTGCGAGCGGTAAGATTTTAAAGCGTGTACTGAAGGAAGAGATGA
>c5867.graph_c0
TGCGCGCCGGTCGAAGGCTGCAAAGACTGGAGAGACATGTTGCCGTCTCCAGCGGAAAGCAAAACATACCGCTTCCCGACGTTGTCTGCGCATGAAGCAACAACAACCACAGCTACAGTCAACTACTCTTCCGGCACTACCGGGCTGCCCAAGGGCGTCGAAGTAAGCCACTACAACCTCATCGCGAACCTGGAACAAACTATCTTCATG
>c7475.graph_c0
AACGAGGGATTCAGTGGTACCAGTATCGCGCCGAGCTTGAACAGCGCATATGTGAGAGTAGCGAATTCAGCATTGTTCCCCAAGCTAACAGCAACTCGGTCTCCCCTCTTCACGCCAAGCTTCTGCAGTCCTCTTGCAAGCTTGTTCGAGTCGCGATCAAGCGCGTCGTAGGTCAAGCGTATGCGTTGGTGATGTGATATTACTGCGTCACGGTCGCCATGTTGCCTCACAACCCCCGCAAAGTGCTGCGGCACAGTCTTCTCCAGCAATGGCGGCTCAGTAGGTCCTACACTGTATGCCTGTGTAAGGAGACCTCGTCGCGTGCAATGGGTAGATTTAGGGGACCTTGCAGCACGAGCAAAGAGCGACCGGATCATCTTCGCACGGAGAATGCATCGGATGTAAG
>c10676.graph_c0
GCGCACAGAAGCTTGGTTTCTCCAACGCTGAACTCCTCCAAGACACCGACTGGGATAAGGTCAAGCTCGACCCCCGCCGTGCTGCGCCCAAGCTTCCCAAGTGGGTTTGGTCTCATGACCCTGAGGCCTACGTGTACGAGAACTACGAGAAGAGTGCACAGTCACTGAAGGAGGGTATTGACATGAAGGATGAGGACAAGTTCGAGCCCAACTACCCCAAGGGCTACAAGTACGAGCCTTGGAGTATCGAGAAGATCATGGAGGACATGAGGGCGGGCAAGGCTATCGATCTTGGCGCTGGTGATTGGGAGTAAGCATGGGCATCCGGAAGCATAGCCGCAGGGCAAACTGCGTGCATGGCGTTACAAATGTGTCTTATGAGCACTCCATAGCGAAATATGATTTTGACCACTTCAAAAA
>c9762.graph_c0
GGAAAGCACGTTTGTCACTCGATATACGCTAGCCTCATTCAGGGAAAAAGTGAAAGAGCGACCAGTGAGCGAAGTTTTGGCGCACGACAGGATCACTCCTTGTACAGCTCCGCAGTCCTCACTCTCCCTTCATCAAGCACACTACCCAAAAGATCACCCTCACTACCACCTCGCGGCACAAGCCTCACTCCGAAATCCCTTGGTATAGCCACTAAAGCACTCTTGATCGCGTTATAGTCCACGTAATCCGTGTTTGGTGGATTCGTCACACTGGCCTCAATCCTGTATAGACTGAGCAAACGGAACAGCGCAGCATAGATCAGCTTGCTCGCTATCAAAGCGCCAGGACAAGACCTAGATCCGGCACCGAAGGAGAGGTGAGGCGGGCTAGCGTGCGAAGTCGGTGTATGTAAGGCGTCTGGGGATGAAGGGGGGGTGAGCCAGCGTTCTGGGTCGAAGGTAGCGGCTGTAGGGCCCCAGTAGTCGGTATCATGATTACCAGCCTGAGCGTTGATCAACACCATCGTCCCTTTCGGGATGACAGCATCCCCCCACCTAACCTCTCCCATTGTCTTACGCGGCAAACTCATATTACTAACGGTATAGTACCGCCCCGCTTCCTTCACGATAGCGTTCAGATATGGTACGGTTTCTTTCTCAAAGTCTGTTGCCCAGGCTTCCTTCAACGCCGCGTCGGTGGGATACATTTTGCGTATCTCGGCATACGCGCGGTCTTGGAAGATCTGGCCTGCGGGTGTGGAAAGGGAGCCGATACAGGATACAAGCGTACCAGGTATAGTTTCGAAACCGCCAGAGACGAGAGACAGACAGATGGAGCTTACTTCTACGCCCGTGAGGCGGGTTTCTTCGTCCTTGAGGATGGCGGCGCTGATGCATGGTTTTTCCGTACCGTTCTTGATCATCCCGCGGACTTTGTCAAGAAGTTCGTTCAGATACTTGTCTCGCCGTTCACGCAGTTCTTTGGAGCGCCGGTTCTTTTCGTTGTTCGGCAGGTATCTCAAGATGGGGACGTAGTCTTGGTAGTTCTCAGAAGCGGAGCGGAGGAGCGAGATGGCGGATCCCACTTCGAGGATCTCGCGGAGCAGATCGTCGTAGACCGCGTCCATGCGGATGCCATAGCATAACGTGAGGGTTGTGTTGAGGGCATAGCGTTGTATGTACGGTCGAATACTGACCTCGACTTCTCCACTCTTGCTATCGCGATGGAGGTCGCGAAGGATGCAGTAAGACTCCAGGTCGAACATATCATAGTAGTTCTTCATCATACCCTTACTCAACGTAGTCGATGCAGCCTTGCGCTTGTTCCGACAACTCTCATCCCACGGGGAGCTTCCAATAGTGAAACCTTGAGTCGAGGAGATCAGACCATGGAATGTATACAGTTTTGGCCGATCGATCAGTCCTTGAGAATTTGAAACCAGGATCTTTTTACAATCTTCGAAGGAGTTGACAATCACAGCGCGCGTATTACCAAGTCGGATCTGGAAGACAGAGTTGCCGTACTGCCGCCACCATTTCTCGCATACTGTAGCATGGTC
>c8532.graph_c0
CGACGAAATGCTCGCCACGCACCTGAACTTGTCCCTCGACGCCCGGCTGGACGTCGTGGCTACCGCCGCCCCGGAGCTCGCCGCGTCGGCTGCGGCGAACGCCATCGCCGAGTGGGGCCGTCCGGCGGGCGACATCACCCATCTCGTCGTCAGCACCAACGCGGGATCGCACGCCCCGGGCACCGATGTCCGCTTGGTCTCCCTCCTCGGCCTCCGCCATGATGTCCTGCGCACCGTGCTCCAGCTCAACGGCTGCGCTTCCGGGTGCGCCGCCCTGCGCTTAGCCAAGGACCTCGCCGAGAACAACCGCGGTGCGCGCGTCCTCGTGGCCTGCGTCGAGCTCACTATCACCGCCTTCCGCGGGCCCGACAAGGCGGACTCCTTCGACGCCCTCATCCCCCAAGGGCTCTTCGGTGACGGTGCAGGCGCCGTCATCGTGGGTGCTGAACCCTACGTCCACGAGCGCCCGCTGTTTGAGATGGTGTCAGCTTCCCAGTACGTGATACCAGACACCGAGCACATGCTCACCATGCAGCTCGGCAGCGGTGGCATCGGCGGGACCATTGCCACCGGACTGCCAAGACTGGCGGCGGGCATCGTTGAGCAGTGCCTGCTAGATGCATTTGGCGACCGCCTAGCCGGCAGCGGAGGTGTCGTCGAATGGAACAACCTCTTCTGGGCCGTGCATCCCGGCAGCAGTGTGATGTTGGACCACATCGTCAGGGCACTCCGGCTTGCTCCGGGGAAGCTGGCGGCGAGCAGAACCGTGGTGAGAGAGTATGGGAACATGCTGGGCGCCACGGTGATCTTCGTGCTCGATGAGGTCAGGCGCCAAAGAGAAGATCCTCAAGGAGAGGGAGCTGGCCATGATGAAGGCTGGGGGGTGATGATGGGATTTGGACCGGGGTTCACTGTGGAGGCGATGCTGCTGCACGCCGCTACCTAGGTAATTAGAAAGAACAAATAAAAAACACATGGCATATATATTCAATAAAGTGCATGAAATGCAACCTTTTATATTTCCATATCCACATATCACCTATATATACGTAAGTGTAAGAAATGTGAACATGTGGTGTGAGAGTGGTTAAGTCCTGTAAGAGTGATCTACAATATATGGTTATAAATAAAATTTTAGCTACTTGCAAGTTGC
>c4454.graph_c0
TACCCACAAGGCCGCATCGTTGGTCCGCAGTCAGGCTTCAAGCTTCGATTGGGCGATACATCCAGGCGGCGCGTCCATTCTACAAGGGGCCAAGCAAGCCCTGTGTCTCACTGATGACCACATTCGAGCCTCACTCGACGTCTACCAACATCATGGCAACTCATCAAGTCCAACCGTTCTTATCGTGCTAGATAAACTCCGTATGATGGGAGAAGGCAGAGAGAACGTAGTCGCCACCAGCTTCGGACCCGGGCTTATAATCGAGATGTGCATAATGAGGCGGTGTCGTCACATTGCTGTGCCGCGTCCATTCAAGGTCGACAAGCATACCTCTTGGTATGCTTCATG
>c13368.graph_c0
GCGTGGCGAGCATTTCGTCGGTGTGGTGGAAGAAACGCCTGCCGATGCCCGTCATCCCGCATAGCTTGGCGAAGGTGGGCTTGAGGTCGGTGAGGTGGTCGCTGTTGGTGACGCGGAAGTAGTAGTCGGGGTAGTCGCCCTGGGGCACGCAGTGGTGCGGGTTCGCCGTGCCGATGGCCAGTACCGCCGCGGCCCCGTCCGCGCGCTGCACAACACGGATCTCACGGACGGTGGTGGCTGGGATGCTGCTGCTGCCTGCCATAGTCGTCTTCCTTCTACTCCTATCCTACTCCATAACTGAACCCGAGAGAACTAACGTACGACCATAAATTGGATAAAGTAGAGAGAGGGATACTACAGTAGTACTGTAGTATGTATTGAGCGAGCTACCTAGTGCAATATGGTGTAGCGAAGAACAAAGGAAACGGGGCGAGAGTCTGATCGGTG
